# Supplementary material for: Different Mechanisms Underlie the Metabolic Response of GBM Stem-Like Cells to Ionizing Radiation: Biological and MRS Studies on Effects of Photons and Carbon Ions
Source: Int J Mol Sci. 2020 Jul 21;21(14):5167. doi: 10.3390/ijms21145167 (PMC7404344; doi:10.3390/ijms21145167)
Supplement: Supplementary file 1 [file ijms-21-05167-s001.zip]

Archive with 3 entries (3 files):
- FigureS1.pdf
- FigureS2.pdf
- FigureS3.pdf
